# Supplementary material for: Iron Metabolism, Pseudohypha Production, and Biofilm Formation through a Multicopper Oxidase in the Human-Pathogenic Fungus Candida parapsilosis
Source: mSphere. 2020 May 13;5(3):e00227-20. doi: 10.1128/mSphere.00227-20 (PMC7227767; doi:10.1128/mSphere.00227-20)
Supplement: TABLE S1 [file mSphere.00227-20-st001.xlsx]

## Sheet: Sheet1
	Strain Name	Parent	Genotype	Reference
	CLIB214			Type Strain
	CPL2H1		leu2::FRT/leu2::FRT, his1::FRT/his1::FRT	Holland et al,2014
	CBS1954			Type Strain
	Δ/Δ603600 1/1	CPL2H1	leu2::FRT/leu2::FRT, his1::FRT/his1::FRT, cpar2_603600::LEU2/cpar2_603600::HIS1	Chakraborty et al, 2018
	Δ/Δ603600 2/1	CPL2H1	leu2::FRT/leu2::FRT, his1::FRT/his1::FRT, cpar2_603600::LEU2/cpar2_603600::HIS1	This study
	603600 RI2	Δ/Δ603600 2/1	leu2::FRT/leu2::FRT, his1::FRT/his1::FRT, cpar2_603600::LEU2/cpar2_603600::HIS, CPAR2_603600-mCherry-NAT1	This study
	1954Δfet3/NAT(S) 1/20	CBS1954	CPAR2_603600::FRT/cpar2_603600::FRT	This study
	CBS1954 Δ/ΔM20/1	1954Δfet3/NAT(S) 1/20	cpar2_603600::FRT/cpar2_603600::FRT	This study
